# Supplementary material for: Effects of Dietary Metabolizable Energy and Crude Protein Levels on Growth Performance, Carcass Traits, and Meat Quality of Goslings from 35 to 63 Days of Age
Source: Foods. 2026 Mar 17;15(6):1060. doi: 10.3390/foods15061060 (PMC13024813; doi:10.3390/foods15061060)
Supplement: Supplementary file 1 [file foods-15-01060-s001.zip]

Archive with 1 entries (1 files):
- foods-4174436-supplementary.pdf
